# Supplementary material for: Four new species and additional records of Domene and Lathrobium from the Dayao Mountains, southern China
Source: Zookeys. 2015 Jun 17;(508):113–26. doi: 10.3897/zookeys.508.9682 (PMC4492209; doi:10.3897/zookeys.508.9682)
Supplement: XML Treatment for Domene (Macromene) hei [file zookeys.508.9682-treatment1.xml]

<!DOCTYPE tp:taxon-treatment
  PUBLIC "-//TaxonX//DTD Taxonomic Treatment Publishing DTD v0 20100105//EN" "tax-treatment-NSO.dtd">
<tp:taxon-treatment xmlns:tp="http://www.plazi.org/taxpub"><tp:treatment-meta><kwd-group><label>Taxon classification</label><kwd><named-content content-type="kingdom">Animalia</named-content></kwd><kwd><named-content content-type="order">Coleoptera</named-content></kwd><kwd><named-content content-type="family">Staphylinidae</named-content></kwd></kwd-group><mixed-citation publication-type="journal"><person-group><name><surname>Peng</surname><given-names>Zhong</given-names></name><name><surname>Sun</surname><given-names>Zhuo</given-names></name><name><surname>Li</surname><given-names>Li-Zhen</given-names></name><name><surname>Zhao</surname><given-names>Mei-Jun</given-names></name></person-group><article-title>Four new species and additional records of <italic><tp:taxon-name><tp:taxon-name-part taxon-name-part-type="genus">Domene</tp:taxon-name-part></tp:taxon-name></italic> and <italic><tp:taxon-name><tp:taxon-name-part taxon-name-part-type="genus">Lathrobium</tp:taxon-name-part></tp:taxon-name></italic> from the Dayao Mountains, southern China</article-title><source>Zookeys</source><day>17</day><month>6</month><year>2015</year><volume>2015</volume><issue>508</issue><fpage>113</fpage><lpage>126</lpage><pub-id pub-id-type="doi">10.3897/zookeys.508.9682</pub-id></mixed-citation></tp:treatment-meta><tp:nomenclature><tp:taxon-name>
                        <tp:taxon-name-part taxon-name-part-type="genus">Domene</tp:taxon-name-part>
                        (<tp:taxon-name-part taxon-name-part-type="subgenus">Macromene</tp:taxon-name-part>)
                        <tp:taxon-name-part taxon-name-part-type="species">hei</tp:taxon-name-part>
                        <object-id xmlns:xlink="http://www.w3.org/1999/xlink" content-type="zoobank" xlink:type="simple">http://zoobank.org/0452270A-1DEF-406F-8520-97BEB541A7AA</object-id>
                    </tp:taxon-name><tp:taxon-authority>Peng &amp; Li</tp:taxon-authority><tp:taxon-status xmlns:xlink="http://www.w3.org/1999/xlink" xlink:type="simple">sp. n.</tp:taxon-status><xref ref-type="fig" rid="F1">Figs 1A–C</xref><xref ref-type="fig" rid="F2">, 2</xref></tp:nomenclature><tp:treatment-sec sec-type="Type material"><title>Type material.</title><p>Holotype: ♂, labelled ‘China: Guangxi Prov., Jinxiu Hsien, Shengtang Shan, <named-content xmlns:xlink="http://www.w3.org/1999/xlink" content-type="dwc:verbatimCoordinates" xlink:type="simple">23°57'37"N, 110°06'46"E</named-content>, 1300 m, 21.VII.2014, Peng, Song, Yan &amp; Yu leg.’ (SNUC). Paratypes: 2 ♀♀, same data, but ‘<named-content xmlns:xlink="http://www.w3.org/1999/xlink" content-type="dwc:verbatimCoordinates" xlink:type="simple">23°59'N, 110°06'E</named-content>, 1200–1400 m, 25.VII.2011, Peng, Hu &amp; Yin leg.’ (SNUC).</p></tp:treatment-sec><tp:treatment-sec sec-type="Description"><title>Description.</title><p>Measurements (in mm) and ratios: BL 10.23–10.66, FL 5.67–5.84, HL 1.54–1.57, HW 1.44–1.51, AnL 3.56–3.67, PL 1.67–1.74, PW 1.39–1.44, EL 1.41–1.48, AL 1.07, HL/HW 1.04–1.07, HW/PW 1.04–1.06, HL/PL 0.90–0.92, PL/PW 1.20–1.22, EL/PL 0.84–0.86.</p><p>Habitus as in Fig. <xref ref-type="fig" rid="F1">1A</xref>. Body black; legs blackish brown to brown; antennae dark brown to brown.</p><fig id="F1" position="float" orientation="portrait"><label>Figure 1.</label><caption><p><italic><tp:taxon-name><tp:taxon-name-part taxon-name-part-type="genus">Domene</tp:taxon-name-part> <tp:taxon-name-part taxon-name-part-type="species">hei</tp:taxon-name-part></tp:taxon-name></italic> (<bold>A–C</bold>) and <italic><tp:taxon-name><tp:taxon-name-part taxon-name-part-type="genus">Domene</tp:taxon-name-part> <tp:taxon-name-part taxon-name-part-type="species">chenae</tp:taxon-name-part></tp:taxon-name></italic> (<bold>D–F</bold>). <bold>A,D</bold> habitus <bold>B, E</bold> head <bold>C, F</bold> pronotum. Scale bars: 1.0 mm.</p></caption><graphic xmlns:xlink="http://www.w3.org/1999/xlink" xlink:href="zookeys-508-113-g001.jpg" position="float" orientation="portrait" xlink:type="simple" id="oo_45358.jpg"/></fig><p>Head (Fig. <xref ref-type="fig" rid="F1">1B</xref>) orbicular, widest behind eyes; punctation coarse, umbilicate and dense, interstices forming narrow ridges; antenna slender.</p><p>Pronotum (Fig. <xref ref-type="fig" rid="F1">1C</xref>) somewhat narrower than head, widest in the middle; lateral margins convex in dorsal view; punctation similar to that of head; midline with rudiment of a fine glossy line.</p><p>Each elytron with more or less irregular longitudinal narrowly elevated ridges; suture elevated in posterior two thirds; macropunctation coarse and partly somewhat seriate; interstices with irregular micropunctation. Hind wings reduced. Protarsomeres I–IV distinctly dilated.</p><p>Abdomen with fine and dense punctation on tergites III–VIII; posterior margin of tergite VIII weakly convex (Fig. <xref ref-type="fig" rid="F2">2A</xref>); interstices with distinct microreticulation; posterior margin of tergite VII with palisade fringe.</p><fig id="F2" position="float" orientation="portrait"><label>Figure 2.</label><caption><p><italic><tp:taxon-name><tp:taxon-name-part taxon-name-part-type="genus">Domene</tp:taxon-name-part> <tp:taxon-name-part taxon-name-part-type="species">hei</tp:taxon-name-part></tp:taxon-name></italic>. <bold>A</bold> female tergite VIII <bold>B</bold> female sternite VIII <bold>C</bold> female tergites IX–X. <bold>D</bold> male sternite VII <bold>E</bold> male sternite VIII <bold>F</bold> aedeagus in ventral view <bold>G</bold> aedeagus in lateral view. Scale bars: 0.5 mm.</p></caption><graphic xmlns:xlink="http://www.w3.org/1999/xlink" xlink:href="zookeys-508-113-g002.jpg" position="float" orientation="portrait" xlink:type="simple" id="oo_45359.jpg"/></fig><p>Male. Sternites III–VI unmodified; sternite VII (Fig. <xref ref-type="fig" rid="F2">2D</xref>) without modified pubescence, posterior margin broadly concave; sternite VIII (Fig. <xref ref-type="fig" rid="F2">2E</xref>) with narrow and shallow postero-median impression, posterior excision small, on either side of posterior excision with cluster of short dark setae; aedeagus as in Figs <xref ref-type="fig" rid="F2">2F, G</xref>; ventral process slender; dorsal plate with long sclerotized apical portion and short basal portion.</p><p>Female. Posterior margin of sternite VIII (Fig. <xref ref-type="fig" rid="F2">2B</xref>) broadly convex; genital segments (Fig. <xref ref-type="fig" rid="F2">2C</xref>) with a slender sclerotized structure.</p></tp:treatment-sec><tp:treatment-sec sec-type="Comparative notes"><title>Comparative notes.</title><p>Based on more or less irregular longitudinal elevations of elytra, the derived morphology of the aedeagus and particularly on the shapes and chaetotaxy of the male sternites VIII, <!--PageBreak--><italic><tp:taxon-name><tp:taxon-name-part taxon-name-part-type="genus">Domene</tp:taxon-name-part> <tp:taxon-name-part taxon-name-part-type="species">hei</tp:taxon-name-part></tp:taxon-name></italic> belongs to the <italic><tp:taxon-name><tp:taxon-name-part taxon-name-part-type="genus">Domene</tp:taxon-name-part> <tp:taxon-name-part taxon-name-part-type="species">scabripennis</tp:taxon-name-part></tp:taxon-name></italic> species group. It is distinguished from other species of this group by the coloration of legs, the fine glossy line on the pronotum, the shape of the ventral process of the aedeagus and the slender sclerotized structure in the female genital segments. For illustrations of the species of the <italic><tp:taxon-name><tp:taxon-name-part taxon-name-part-type="genus">Domene</tp:taxon-name-part> <tp:taxon-name-part taxon-name-part-type="species">scabripennis</tp:taxon-name-part></tp:taxon-name></italic> species group see <xref ref-type="bibr" rid="B7">Assing (in press a)</xref> and <xref ref-type="bibr" rid="B9">Assing and Feldmann (2014)</xref>.</p></tp:treatment-sec><tp:treatment-sec sec-type="Etymology"><title>Etymology.</title><p>The species is dedicated to Wei-Jun He, specialist of <tp:taxon-name><tp:taxon-name-part taxon-name-part-type="order">Phasmatodea</tp:taxon-name-part></tp:taxon-name>, who supported us on our field trips.</p></tp:treatment-sec><tp:treatment-sec sec-type="Distribution and natural history"><title>Distribution and natural history.</title><p>The type locality is situated in the Shengtang Shan to the southwest of Jinxiu, central Guangxi. The specimens were sifted from leaf litter in a rhododendron forest at altitudes of 1,200–1,400 m, together with <italic><tp:taxon-name><tp:taxon-name-part taxon-name-part-type="genus">Lathrobium</tp:taxon-name-part> <tp:taxon-name-part taxon-name-part-type="species">shengtangshanense</tp:taxon-name-part></tp:taxon-name></italic> Peng &amp; Li, 2012.</p></tp:treatment-sec><ref-list><ref id="B7"><mixed-citation xmlns:xlink="http://www.w3.org/1999/xlink" xlink:type="simple"><person-group><name name-style="western"><surname>Assing</surname><given-names>V</given-names></name></person-group> (<year>in press a</year>) <article-title>Three new species of <italic><tp:taxon-name><tp:taxon-name-part taxon-name-part-type="genus">Domene</tp:taxon-name-part></tp:taxon-name></italic> from China (<tp:taxon-name><tp:taxon-name-part taxon-name-part-type="order">Coleoptera</tp:taxon-name-part></tp:taxon-name>: <tp:taxon-name><tp:taxon-name-part taxon-name-part-type="family">Staphylinidae</tp:taxon-name-part></tp:taxon-name>: <tp:taxon-name><tp:taxon-name-part taxon-name-part-type="subfamily">Paederinae</tp:taxon-name-part></tp:taxon-name>).</article-title> <source>Contributions to Entomology</source> <volume>65</volume>(<issue>1</issue>).</mixed-citation></ref><ref id="B9"><mixed-citation xmlns:xlink="http://www.w3.org/1999/xlink" xlink:type="simple"><person-group><name name-style="western"><surname>Assing</surname><given-names>V</given-names></name><name name-style="western"><surname>Feldmann</surname><given-names>B</given-names></name></person-group> (<year>2014</year>) <article-title>On <italic><tp:taxon-name><tp:taxon-name-part taxon-name-part-type="genus">Domene</tp:taxon-name-part> <tp:taxon-name-part taxon-name-part-type="species">scabripennis</tp:taxon-name-part></tp:taxon-name></italic> Rougemont and its close relatives (<tp:taxon-name><tp:taxon-name-part taxon-name-part-type="order">Coleoptera</tp:taxon-name-part></tp:taxon-name>: <tp:taxon-name><tp:taxon-name-part taxon-name-part-type="family">Staphylinidae</tp:taxon-name-part></tp:taxon-name>: <tp:taxon-name><tp:taxon-name-part taxon-name-part-type="subfamily">Paederinae</tp:taxon-name-part></tp:taxon-name>).</article-title> <source>Linzer Biologische Beiträge</source> <volume>46</volume>(<issue>1</issue>): <fpage>499</fpage>–<lpage>514</lpage>.</mixed-citation></ref></ref-list></tp:taxon-treatment>
