# Supplementary material for: Four new species and additional records of Domene and Lathrobium from the Dayao Mountains, southern China
Source: Zookeys. 2015 Jun 17;(508):113–26. doi: 10.3897/zookeys.508.9682 (PMC4492209; doi:10.3897/zookeys.508.9682)
Supplement: XML Treatment for Domene (Macromene) chenae [file zookeys.508.9682-treatment2.xml]

<!DOCTYPE tp:taxon-treatment
  PUBLIC "-//TaxonX//DTD Taxonomic Treatment Publishing DTD v0 20100105//EN" "tax-treatment-NSO.dtd">
<tp:taxon-treatment xmlns:tp="http://www.plazi.org/taxpub"><tp:treatment-meta><kwd-group><label>Taxon classification</label><kwd><named-content content-type="kingdom">Animalia</named-content></kwd><kwd><named-content content-type="order">Coleoptera</named-content></kwd><kwd><named-content content-type="family">Staphylinidae</named-content></kwd></kwd-group><mixed-citation publication-type="journal"><person-group><name><surname>Peng</surname><given-names>Zhong</given-names></name><name><surname>Sun</surname><given-names>Zhuo</given-names></name><name><surname>Li</surname><given-names>Li-Zhen</given-names></name><name><surname>Zhao</surname><given-names>Mei-Jun</given-names></name></person-group><article-title>Four new species and additional records of <italic><tp:taxon-name><tp:taxon-name-part taxon-name-part-type="genus">Domene</tp:taxon-name-part></tp:taxon-name></italic> and <italic><tp:taxon-name><tp:taxon-name-part taxon-name-part-type="genus">Lathrobium</tp:taxon-name-part></tp:taxon-name></italic> from the Dayao Mountains, southern China</article-title><source>Zookeys</source><day>17</day><month>6</month><year>2015</year><volume>2015</volume><issue>508</issue><fpage>113</fpage><lpage>126</lpage><pub-id pub-id-type="doi">10.3897/zookeys.508.9682</pub-id></mixed-citation></tp:treatment-meta><tp:nomenclature><tp:taxon-name>
                        <tp:taxon-name-part taxon-name-part-type="genus">Domene</tp:taxon-name-part>
                        (<tp:taxon-name-part taxon-name-part-type="subgenus">Macromene</tp:taxon-name-part>)
                        <tp:taxon-name-part taxon-name-part-type="species">chenae</tp:taxon-name-part>
                    </tp:taxon-name><tp:taxon-authority>Peng &amp; Li, 2014</tp:taxon-authority><xref ref-type="fig" rid="F1">Figs 1D–F</xref><xref ref-type="fig" rid="F3">, 3</xref><!--PageBreak--><!--PageBreak--></tp:nomenclature><tp:treatment-sec sec-type="Material studied"><title>Material studied.</title><p>China: Guangxi: 1 ♂, Jinxiu Hsien, Shengtang Shan, <named-content xmlns:xlink="http://www.w3.org/1999/xlink" content-type="dwc:verbatimCoordinates" xlink:type="simple">23°57'37"N, 110°06'46"E</named-content>, 1300 m, 20.VII.2014, Peng, Song, Yan &amp; Yu leg. (SNUC); 2 ♀♀, Jinxiu Hsien, Shengtang Shan, <named-content xmlns:xlink="http://www.w3.org/1999/xlink" content-type="dwc:verbatimCoordinates" xlink:type="simple">23°59'N, 110°06'E</named-content>, 1200–1400 m, 25.VII.2011, Peng, Hu &amp; Yin leg. (SNUC).</p></tp:treatment-sec><tp:treatment-sec sec-type="Comment"><title>Comment.</title><p><italic><tp:taxon-name><tp:taxon-name-part taxon-name-part-type="genus">Domene</tp:taxon-name-part> <tp:taxon-name-part taxon-name-part-type="species">chenae</tp:taxon-name-part></tp:taxon-name></italic> was previously known only from Anjiangping in Guangxi. The above material indicates that this species is subject to considerable intraspecific variation. According to the description and illustrations provided by <xref ref-type="bibr" rid="B11">Feldmann et al. (2014)</xref>, the distal halves of metafemora are brown (blackish brown in the material listed above, Fig. <xref ref-type="fig" rid="F1">1D</xref>) and the ventral process of aedeagus is slender (stouter in the material listed above, Figs <xref ref-type="fig" rid="F3">3F–G</xref>). For illustrations of the material from Shengtang Shan and of the type material of <italic><tp:taxon-name><tp:taxon-name-part taxon-name-part-type="genus">Domene</tp:taxon-name-part> <tp:taxon-name-part taxon-name-part-type="species">chenae</tp:taxon-name-part></tp:taxon-name></italic> see Figs <xref ref-type="fig" rid="F1">1D–F</xref>, <xref ref-type="fig" rid="F3">3</xref> and <xref ref-type="bibr" rid="B11">Feldmann et al. (2014)</xref>, respectively.</p><fig id="F3" position="float" orientation="portrait"><label>Figure 3.</label><caption><p><italic><tp:taxon-name><tp:taxon-name-part taxon-name-part-type="genus">Domene</tp:taxon-name-part> <tp:taxon-name-part taxon-name-part-type="species">chenae</tp:taxon-name-part></tp:taxon-name></italic> (from Shengtang Shan). <bold>A</bold> female tergite VIII <bold>B</bold> female sternite VIII <bold>C</bold> female tergites IX–X <bold>D</bold> male sternite VII <bold>E</bold> male sternite VIII <bold>F</bold> aedeagus in ventral view <bold>G</bold> aedeagus in lateral view. Scale bars: 0.5 mm.</p></caption><graphic xmlns:xlink="http://www.w3.org/1999/xlink" xlink:href="zookeys-508-113-g003.jpg" position="float" orientation="portrait" xlink:type="simple" id="oo_45360.jpg"/></fig></tp:treatment-sec><tp:treatment-sec><!--Section generated to contain objects referenced in tp:taxon-treatment.--><fig id="F1" position="float" orientation="portrait"><label>Figure 1.</label><caption><p><italic><tp:taxon-name><tp:taxon-name-part taxon-name-part-type="genus">Domene</tp:taxon-name-part> <tp:taxon-name-part taxon-name-part-type="species">hei</tp:taxon-name-part></tp:taxon-name></italic> (<bold>A–C</bold>) and <italic><tp:taxon-name><tp:taxon-name-part taxon-name-part-type="genus">Domene</tp:taxon-name-part> <tp:taxon-name-part taxon-name-part-type="species">chenae</tp:taxon-name-part></tp:taxon-name></italic> (<bold>D–F</bold>). <bold>A,D</bold> habitus <bold>B, E</bold> head <bold>C, F</bold> pronotum. Scale bars: 1.0 mm.</p></caption><graphic xmlns:xlink="http://www.w3.org/1999/xlink" xlink:href="zookeys-508-113-g001.jpg" position="float" orientation="portrait" xlink:type="simple" id="oo_45358.jpg"/></fig></tp:treatment-sec><ref-list><ref id="B11"><mixed-citation xmlns:xlink="http://www.w3.org/1999/xlink" xlink:type="simple"><person-group><name name-style="western"><surname>Feldmann</surname><given-names>B</given-names></name><name name-style="western"><surname>Peng</surname><given-names>Z</given-names></name><name name-style="western"><surname>Li</surname><given-names>L-Z</given-names></name></person-group> (<year>2014</year>) <article-title>On the <italic><tp:taxon-name><tp:taxon-name-part taxon-name-part-type="genus">Domene</tp:taxon-name-part></tp:taxon-name></italic> species of China, with descriptions of four new species (<tp:taxon-name><tp:taxon-name-part taxon-name-part-type="order">Coleoptera</tp:taxon-name-part></tp:taxon-name>, <tp:taxon-name><tp:taxon-name-part taxon-name-part-type="family">Staphylinidae</tp:taxon-name-part></tp:taxon-name>).</article-title> <source>ZooKeys</source> <volume>456</volume>: <fpage>109</fpage>–<lpage>138</lpage>. doi: <ext-link ext-link-type="doi" xlink:href="10.3897/zookeys.456.8413" xlink:type="simple">10.3897/zookeys.456.8413</ext-link></mixed-citation></ref></ref-list></tp:taxon-treatment>
