# Supplementary material for: Four new species and additional records of Domene and Lathrobium from the Dayao Mountains, southern China
Source: Zookeys. 2015 Jun 17;(508):113–26. doi: 10.3897/zookeys.508.9682 (PMC4492209; doi:10.3897/zookeys.508.9682)
Supplement: XML Treatment for Lathrobium jinxiuense [file zookeys.508.9682-treatment3.xml]

<!DOCTYPE tp:taxon-treatment
  PUBLIC "-//TaxonX//DTD Taxonomic Treatment Publishing DTD v0 20100105//EN" "tax-treatment-NSO.dtd">
<tp:taxon-treatment xmlns:tp="http://www.plazi.org/taxpub"><tp:treatment-meta><kwd-group><label>Taxon classification</label><kwd><named-content content-type="kingdom">Animalia</named-content></kwd><kwd><named-content content-type="order">Coleoptera</named-content></kwd><kwd><named-content content-type="family">Staphylinidae</named-content></kwd></kwd-group><mixed-citation publication-type="journal"><person-group><name><surname>Peng</surname><given-names>Zhong</given-names></name><name><surname>Sun</surname><given-names>Zhuo</given-names></name><name><surname>Li</surname><given-names>Li-Zhen</given-names></name><name><surname>Zhao</surname><given-names>Mei-Jun</given-names></name></person-group><article-title>Four new species and additional records of <italic><tp:taxon-name><tp:taxon-name-part taxon-name-part-type="genus">Domene</tp:taxon-name-part></tp:taxon-name></italic> and <italic><tp:taxon-name><tp:taxon-name-part taxon-name-part-type="genus">Lathrobium</tp:taxon-name-part></tp:taxon-name></italic> from the Dayao Mountains, southern China</article-title><source>Zookeys</source><day>17</day><month>6</month><year>2015</year><volume>2015</volume><issue>508</issue><fpage>113</fpage><lpage>126</lpage><pub-id pub-id-type="doi">10.3897/zookeys.508.9682</pub-id></mixed-citation></tp:treatment-meta><tp:nomenclature><tp:taxon-name>
                        <tp:taxon-name-part taxon-name-part-type="genus">Lathrobium</tp:taxon-name-part>
                        <tp:taxon-name-part taxon-name-part-type="species">jinxiuense</tp:taxon-name-part>
                        <object-id xmlns:xlink="http://www.w3.org/1999/xlink" content-type="zoobank" xlink:type="simple">http://zoobank.org/983EA1AD-1D31-4319-9481-CF4998D2F1BF</object-id>
                    </tp:taxon-name><tp:taxon-authority>Peng &amp; Li</tp:taxon-authority><tp:taxon-status xmlns:xlink="http://www.w3.org/1999/xlink" xlink:type="simple">sp. n.</tp:taxon-status><xref ref-type="fig" rid="F4">Figs 4A</xref><xref ref-type="fig" rid="F5">, 5</xref></tp:nomenclature><tp:treatment-sec sec-type="Type material"><title>Type material.</title><p>Holotype: ♂, labelled ‘China: Guangxi Prov., Jinxiu Hsien, Qigongli, <named-content xmlns:xlink="http://www.w3.org/1999/xlink" content-type="dwc:verbatimCoordinates" xlink:type="simple">24°09'07"N, 110°12'29"E</named-content>, 1300 m, 16.VII.2014, Peng, Song, Yan &amp; Yu leg.’ (SNUC). Paratypes: 1 ♀, same label data as holotype (SNUC).</p></tp:treatment-sec><tp:treatment-sec sec-type="Description"><title>Description.</title><p>Measurements (in mm) and ratios: BL 6.85–6.91, FL 2.96–3.06, HL 0.78–0.85, HW 0.80–0.84, AnL 1.58–1.63, PL 1.05–1.09, PW 0.84–0.87, EL 0.59–0.63, AL 0.85, HL/HW 0.98–1.01, HW/PW 0.95–0.97, HL/PL 0.74–0.78, PL/PW 1.25, EL/PL 0.56–0.58.</p><p>Habitus as in Fig. <xref ref-type="fig" rid="F4">4A</xref>. Body brown, legs yellowish brown, antennae light brown.</p><fig id="F4" position="float" orientation="portrait"><label>Figure 4.</label><caption><p>Habitus of <italic><tp:taxon-name><tp:taxon-name-part taxon-name-part-type="genus">Lathrobium</tp:taxon-name-part></tp:taxon-name></italic> spp., <bold>A</bold> <italic><tp:taxon-name><tp:taxon-name-part taxon-name-part-type="genus">Lathrobium</tp:taxon-name-part> <tp:taxon-name-part taxon-name-part-type="species">jinxiuense</tp:taxon-name-part></tp:taxon-name></italic> <bold>B</bold> <italic><tp:taxon-name><tp:taxon-name-part taxon-name-part-type="genus">Lathrobium</tp:taxon-name-part> <tp:taxon-name-part taxon-name-part-type="species">kuan</tp:taxon-name-part></tp:taxon-name></italic> <bold>C</bold> <italic><tp:taxon-name><tp:taxon-name-part taxon-name-part-type="genus">Lathrobium</tp:taxon-name-part> <tp:taxon-name-part taxon-name-part-type="species">leii</tp:taxon-name-part></tp:taxon-name></italic>. Scale bars: 1.0 mm.</p></caption><graphic xmlns:xlink="http://www.w3.org/1999/xlink" xlink:href="zookeys-508-113-g004.jpg" position="float" orientation="portrait" xlink:type="simple" id="oo_45361.jpg"/></fig><p>Head approximately as long as broad; punctation moderately coarse and sparse, sparser in median dorsal portion; interstices with distinct microreticulation; eyes very small and composed of approximately 20 ommatidia.</p><p>Pronotum nearly parallel-sided; punctation similar to that of head; impunctate midline broad; interstices without microsculpture.</p><p>Elytral punctation moderately dense, shallow and ill-defined. Hind wings completely reduced. Protarsi with weakly pronounced sexual dimorphism.</p><p>Abdomen with fine and moderately dense punctation, that of tergite VII somewhat sparser than that of anterior tergites; interstices with shallow microsculpture; posterior margin of tergite VII without palisade fringe; tergite VIII without sexual dimorphism, posterior margin (Fig. <xref ref-type="fig" rid="F5">5A</xref>) obtusely angled in the middle.</p><fig id="F5" position="float" orientation="portrait"><label>Figure 5.</label><caption><p><italic><tp:taxon-name><tp:taxon-name-part taxon-name-part-type="genus">Lathrobium</tp:taxon-name-part> <tp:taxon-name-part taxon-name-part-type="species">jinxiuense</tp:taxon-name-part></tp:taxon-name></italic>. <bold>A</bold> female tergite VIII <bold>B</bold> female sternite VIII <bold>C</bold> female tergites IX–X <bold>D</bold> male sternite VII <bold>E</bold> male sternite VIII <bold>F</bold> aedeagus in ventral view <bold>G</bold> aedeagus in lateral view. Scale bars: 0.5 mm.</p></caption><graphic xmlns:xlink="http://www.w3.org/1999/xlink" xlink:href="zookeys-508-113-g005.jpg" position="float" orientation="portrait" xlink:type="simple" id="oo_45362.jpg"/></fig><p>Male. Sternites III-VI unmodified; sternite VII (Fig. <xref ref-type="fig" rid="F5">5D</xref>) with very shallow postero-median impression, this impression without distinctly modified setae, posterior margin weakly concave in the middle; sternite VIII (Fig. <xref ref-type="fig" rid="F5">5E</xref>) with very shallow median impression posteriorly, this impression without distinctly modified setae, posterior excision small and symmetrical; aedeagus as in Figs <xref ref-type="fig" rid="F5">5F, G</xref>, ventral process nearly symmetrical in ventral view and acute apically; dorsal plate with long and strongly sclerotized apical portion and with moderately sclerotized basal portion; internal sac with single long sclerotized spine.</p><p>Female. Posterior margin of sternite VIII (Fig. <xref ref-type="fig" rid="F5">5B</xref>) convex and with moderately dense micropubescence; tergite IX (Fig. <xref ref-type="fig" rid="F5">5C</xref>) almost completely divided; tergite X (Fig. <xref ref-type="fig" rid="F5">5C</xref>) nearly reaching anterior margin of tergite IX.</p></tp:treatment-sec><tp:treatment-sec sec-type="Comparative notes"><title>Comparative notes.</title><p>The new species resembles <italic><tp:taxon-name><tp:taxon-name-part taxon-name-part-type="genus">Lathrobium</tp:taxon-name-part> <tp:taxon-name-part taxon-name-part-type="species">maoershanense</tp:taxon-name-part></tp:taxon-name></italic> Peng &amp; Li, 2012 in habitus and the similarly derived morphology of the aedeagus, but differs from this species by the smaller posterior excision of the male sternite VIII, the more slender ventral process of the aedeagus and the shape of the female tergite VIII. For illustrations of <italic><tp:taxon-name><tp:taxon-name-part taxon-name-part-type="genus">Lathrobium</tp:taxon-name-part> <tp:taxon-name-part taxon-name-part-type="species">maoershanense</tp:taxon-name-part></tp:taxon-name></italic> see <xref ref-type="bibr" rid="B16">Peng et al. (2012)</xref>.</p></tp:treatment-sec><tp:treatment-sec sec-type="Etymology"><title>Etymology.</title><p>The specific epithet is derived from Jinxiu, where the type locality is situated.</p></tp:treatment-sec><tp:treatment-sec sec-type="Distribution and natural history"><title>Distribution and natural history.</title><p>The type locality is situated in Qigongli to the north of Jinxiu, central Guangxi. The specimens were sifted from leaf litter and humus in a beech forest at an altitude of 1,300 m, together with <italic><tp:taxon-name><tp:taxon-name-part taxon-name-part-type="genus">Lathrobium</tp:taxon-name-part> <tp:taxon-name-part taxon-name-part-type="species">dayaoshanense</tp:taxon-name-part></tp:taxon-name></italic> Peng &amp; Li, 2012.</p><!--PageBreak--></tp:treatment-sec><ref-list><ref id="B16"><mixed-citation xmlns:xlink="http://www.w3.org/1999/xlink" xlink:type="simple"><person-group><name name-style="western"><surname>Peng</surname><given-names>Z</given-names></name><name name-style="western"><surname>Li</surname><given-names>L-Z</given-names></name><name name-style="western"><surname>Zhao</surname><given-names>M-J</given-names></name></person-group> (<year>2012</year>) <article-title>New species of the genus <italic><tp:taxon-name><tp:taxon-name-part taxon-name-part-type="genus">Lathrobium</tp:taxon-name-part></tp:taxon-name></italic> Gravenhorst (<tp:taxon-name><tp:taxon-name-part taxon-name-part-type="order">Coleoptera</tp:taxon-name-part></tp:taxon-name>: <tp:taxon-name><tp:taxon-name-part taxon-name-part-type="family">Staphylinidae</tp:taxon-name-part></tp:taxon-name>: <tp:taxon-name><tp:taxon-name-part taxon-name-part-type="subfamily">Paederinae</tp:taxon-name-part></tp:taxon-name>) from Guangxi, South China.</article-title> <source>Zootaxa</source> <volume>3389</volume>: <fpage>1</fpage>–<lpage>13</lpage>.</mixed-citation></ref></ref-list></tp:taxon-treatment>
