# Supplementary material for: Four new species and additional records of Domene and Lathrobium from the Dayao Mountains, southern China
Source: Zookeys. 2015 Jun 17;(508):113–26. doi: 10.3897/zookeys.508.9682 (PMC4492209; doi:10.3897/zookeys.508.9682)
Supplement: XML Treatment for Lathrobium kuan [file zookeys.508.9682-treatment4.xml]

<!DOCTYPE tp:taxon-treatment
  PUBLIC "-//TaxonX//DTD Taxonomic Treatment Publishing DTD v0 20100105//EN" "tax-treatment-NSO.dtd">
<tp:taxon-treatment xmlns:tp="http://www.plazi.org/taxpub"><tp:treatment-meta><kwd-group><label>Taxon classification</label><kwd><named-content content-type="kingdom">Animalia</named-content></kwd><kwd><named-content content-type="order">Coleoptera</named-content></kwd><kwd><named-content content-type="family">Staphylinidae</named-content></kwd></kwd-group><mixed-citation publication-type="journal"><person-group><name><surname>Peng</surname><given-names>Zhong</given-names></name><name><surname>Sun</surname><given-names>Zhuo</given-names></name><name><surname>Li</surname><given-names>Li-Zhen</given-names></name><name><surname>Zhao</surname><given-names>Mei-Jun</given-names></name></person-group><article-title>Four new species and additional records of <italic><tp:taxon-name><tp:taxon-name-part taxon-name-part-type="genus">Domene</tp:taxon-name-part></tp:taxon-name></italic> and <italic><tp:taxon-name><tp:taxon-name-part taxon-name-part-type="genus">Lathrobium</tp:taxon-name-part></tp:taxon-name></italic> from the Dayao Mountains, southern China</article-title><source>Zookeys</source><day>17</day><month>6</month><year>2015</year><volume>2015</volume><issue>508</issue><fpage>113</fpage><lpage>126</lpage><pub-id pub-id-type="doi">10.3897/zookeys.508.9682</pub-id></mixed-citation></tp:treatment-meta><tp:nomenclature><tp:taxon-name>
                        <tp:taxon-name-part taxon-name-part-type="genus">Lathrobium</tp:taxon-name-part>
                        <tp:taxon-name-part taxon-name-part-type="species">kuan</tp:taxon-name-part>
                        <object-id xmlns:xlink="http://www.w3.org/1999/xlink" content-type="zoobank" xlink:type="simple">http://zoobank.org/48016D68-2999-44B6-868C-A62DCFF3F851</object-id>
                    </tp:taxon-name><tp:taxon-authority>Peng &amp; Li</tp:taxon-authority><tp:taxon-status xmlns:xlink="http://www.w3.org/1999/xlink" xlink:type="simple">sp. n.</tp:taxon-status><xref ref-type="fig" rid="F4">Figs 4B</xref><xref ref-type="fig" rid="F6">, 6</xref><!--PageBreak--><!--PageBreak--></tp:nomenclature><tp:treatment-sec sec-type="Type material"><title>Type material.</title><p>Holotype: ♂, labelled ‘China: Guangxi Prov., Jinxiu Hsien, Shengtang Shan, <named-content xmlns:xlink="http://www.w3.org/1999/xlink" content-type="dwc:verbatimCoordinates" xlink:type="simple">23°59'32"N, 110°06'26"E</named-content>, 1160 m, 23.VII.2014, Peng, Song, Yan &amp; Yu leg.’ (SNUC). Paratypes: 1 ♂, 1 ♀, same label data as holotype (SNUC).</p><!--PageBreak--></tp:treatment-sec><tp:treatment-sec sec-type="Description"><title>Description.</title><p>Measurements (in mm) and ratios: BL 9.17–9.40, FL 4.00–4.11, HL 1.05–1.11, HW 1.05–1.15, AnL 2.00–2.15, PL 1.48–1.51, PW 1.18–1.26, EL 0.78–0.83, AL 1.90–1.93, HL/HW 0.97–1.00, HW/PW 0.89–0.91, HL/PL 0.71–0.74, PL/PW 1.20–1.25, EL/PL 0.53–0.55.</p><p>Habitus as in Fig. <xref ref-type="fig" rid="F4">4B</xref>. Body dark brown, legs and antennae brown.</p><p>Head approximately as long as broad; punctation coarse and moderately dense, somewhat sparser in median dorsal portion; interstices with shallow microreticulation; eyes small and composed of approximately 30 ommatidia.</p><p>Pronotum nearly parallel-sided; punctation similar to that of head; impunctate midline moderately broad; interstices glossy and without microsculpture.</p><!--PageBreak--><p>Elytral punctation dense and well-defined. Hind wings completely reduced. Protarsi without sexual dimorphism.</p><p>Abdomen with fine and dense punctation, that of tergite VII sparser than that of anterior tergites; interstices with distinct microsculpture; posterior margin of tergite VII without palisade fringe; tergite VIII without sexual dimorphism, posterior margin (Fig. <xref ref-type="fig" rid="F6">6A</xref>) obtusely angled in the middle.</p><fig id="F6" position="float" orientation="portrait"><label>Figure 6.</label><caption><p><italic><tp:taxon-name><tp:taxon-name-part taxon-name-part-type="genus">Lathrobium</tp:taxon-name-part> <tp:taxon-name-part taxon-name-part-type="species">kuan</tp:taxon-name-part></tp:taxon-name></italic>. <bold>A</bold> female tergite VIII <bold>B</bold> female sternite VIII <bold>C</bold> female tergites IX–. <bold>D</bold> male sternite VII <bold>E</bold> male sternite VIII <bold>F</bold> aedeagus in ventral view <bold>G</bold> aedeagus in lateral view. Scale bars: 0.5 mm.</p></caption><graphic xmlns:xlink="http://www.w3.org/1999/xlink" xlink:href="zookeys-508-113-g006.jpg" position="float" orientation="portrait" xlink:type="simple" id="oo_45363.jpg"/></fig><p>Male. Sternites III-VI unmodified; sternite VII (Fig. <xref ref-type="fig" rid="F6">6D</xref>) with very shallow postero-median impression, this impression with weakly modified setae, posterior margin nearly truncate; sternite VIII (Fig. <xref ref-type="fig" rid="F6">6E</xref>) with very narrow median impression posteriorly, this impression with numerous short dark setae, posterior excision V-shaped and symmetrical; aedeagus as in Figs <xref ref-type="fig" rid="F6">6F, G</xref>; ventral process asymmetrical, broad and furcate; internal sac with a long strong sclerotized spine and a shorter weakly sclerotized spine.</p><p>Female. Posterior margin of sternite VIII (Fig. <xref ref-type="fig" rid="F6">6B</xref>) strongly convex; tergite IX (Fig. <xref ref-type="fig" rid="F6">6C</xref>) almost completely divided; tergite X (Fig. <xref ref-type="fig" rid="F6">6C</xref>) nearly reaching anterior margin of tergite IX.</p></tp:treatment-sec><tp:treatment-sec sec-type="Comparative notes"><title>Comparative notes.</title><p>Based on the modifications of the male sternite VIII, the furcate ventral process of the aedeagus, the presence of long sclerotized spines in the internal sac of the aedeagus, and the divided female tergite IX, <italic><tp:taxon-name><tp:taxon-name-part taxon-name-part-type="genus">Lathrobium</tp:taxon-name-part> <tp:taxon-name-part taxon-name-part-type="species">kuan</tp:taxon-name-part></tp:taxon-name></italic> belongs to the <italic><tp:taxon-name><tp:taxon-name-part taxon-name-part-type="genus">Lathrobium</tp:taxon-name-part> <tp:taxon-name-part taxon-name-part-type="species">fissispinosum</tp:taxon-name-part></tp:taxon-name></italic> group, which was previously known from Shaanxi, Gansu, Hubei, Guizhou and Sichuan. The new species is distinguished from the other representatives of this group by the chaetotaxy and shapes of the male sternites VII and VIII, the strongly asymmetrical ventral process and the presence of two (rather than one) sclerotized spines in the internal sac of the aedeagus. For illustrations of the species of the <italic><tp:taxon-name><tp:taxon-name-part taxon-name-part-type="genus">Lathrobium</tp:taxon-name-part> <tp:taxon-name-part taxon-name-part-type="species">fissispinosum</tp:taxon-name-part></tp:taxon-name></italic> group see <xref ref-type="bibr" rid="B4">Assing (2013b</xref>, <xref ref-type="bibr" rid="B8">in press b</xref>) and <xref ref-type="bibr" rid="B18">Peng et al. (2013b</xref>, <xref ref-type="bibr" rid="B20">2014b</xref>).</p></tp:treatment-sec><tp:treatment-sec sec-type="Etymology"><title>Etymology.</title><p>The specific name is the Chinese adjective “kuan” (broad). It refers to the broad ventral process of the aedeagus of this species, when compared with the other species known from Dayao Mountains.</p></tp:treatment-sec><tp:treatment-sec sec-type="Distribution and natural history"><title>Distribution and natural history.</title><p>The type locality is situated in the Shengtang Shan to the southwest of Jinxiu, central Guangxi. The specimens were sifted from leaf litter in a beech forest at an altitude of 1,160 m.</p></tp:treatment-sec><tp:treatment-sec><!--Section generated to contain objects referenced in tp:taxon-treatment.--><fig id="F4" position="float" orientation="portrait"><label>Figure 4.</label><caption><p>Habitus of <italic><tp:taxon-name><tp:taxon-name-part taxon-name-part-type="genus">Lathrobium</tp:taxon-name-part></tp:taxon-name></italic> spp., <bold>A</bold> <italic><tp:taxon-name><tp:taxon-name-part taxon-name-part-type="genus">Lathrobium</tp:taxon-name-part> <tp:taxon-name-part taxon-name-part-type="species">jinxiuense</tp:taxon-name-part></tp:taxon-name></italic> <bold>B</bold> <italic><tp:taxon-name><tp:taxon-name-part taxon-name-part-type="genus">Lathrobium</tp:taxon-name-part> <tp:taxon-name-part taxon-name-part-type="species">kuan</tp:taxon-name-part></tp:taxon-name></italic> <bold>C</bold> <italic><tp:taxon-name><tp:taxon-name-part taxon-name-part-type="genus">Lathrobium</tp:taxon-name-part> <tp:taxon-name-part taxon-name-part-type="species">leii</tp:taxon-name-part></tp:taxon-name></italic>. Scale bars: 1.0 mm.</p></caption><graphic xmlns:xlink="http://www.w3.org/1999/xlink" xlink:href="zookeys-508-113-g004.jpg" position="float" orientation="portrait" xlink:type="simple" id="oo_45361.jpg"/></fig></tp:treatment-sec><ref-list><ref id="B4"><mixed-citation xmlns:xlink="http://www.w3.org/1999/xlink" xlink:type="simple"><person-group><name name-style="western"><surname>Assing</surname><given-names>V</given-names></name></person-group> (<year>2013b</year>) <article-title>On the <italic><tp:taxon-name><tp:taxon-name-part taxon-name-part-type="genus">Lathrobium</tp:taxon-name-part></tp:taxon-name></italic> fauna of China I. The species of the Qinling Shan, the Daba Shan, and adjacent mountain ranges (<tp:taxon-name><tp:taxon-name-part taxon-name-part-type="order">Coleoptera</tp:taxon-name-part></tp:taxon-name>: <tp:taxon-name><tp:taxon-name-part taxon-name-part-type="family">Staphylinidae</tp:taxon-name-part></tp:taxon-name>: <tp:taxon-name><tp:taxon-name-part taxon-name-part-type="subfamily">Paederinae</tp:taxon-name-part></tp:taxon-name>).</article-title> <source>Bonn Zoological Bulletin</source> <volume>62</volume>(<issue>1</issue>): <fpage>1</fpage>–<lpage>29</lpage>.</mixed-citation></ref><ref id="B8"><mixed-citation xmlns:xlink="http://www.w3.org/1999/xlink" xlink:type="simple"><person-group><name name-style="western"><surname>Assing</surname><given-names>V</given-names></name></person-group> (<year>in press b</year>) <article-title>New species and additional records of <italic><tp:taxon-name><tp:taxon-name-part taxon-name-part-type="genus">Lathrobium</tp:taxon-name-part></tp:taxon-name></italic> and <italic><tp:taxon-name><tp:taxon-name-part taxon-name-part-type="genus">Elytrobium</tp:taxon-name-part></tp:taxon-name></italic> from the Palaearctic region, with special reference to the fauna of East Yunnan (<tp:taxon-name><tp:taxon-name-part taxon-name-part-type="order">Coleoptera</tp:taxon-name-part></tp:taxon-name>: <tp:taxon-name><tp:taxon-name-part taxon-name-part-type="family">Staphylinidae</tp:taxon-name-part></tp:taxon-name>: <tp:taxon-name><tp:taxon-name-part taxon-name-part-type="subfamily">Paederinae</tp:taxon-name-part></tp:taxon-name>).</article-title> <source>Contributions to Entomology</source> <volume>65</volume>(<issue>1</issue>).</mixed-citation></ref><ref id="B18"><mixed-citation xmlns:xlink="http://www.w3.org/1999/xlink" xlink:type="simple"><person-group><name name-style="western"><surname>Peng</surname><given-names>Z</given-names></name><name name-style="western"><surname>Li</surname><given-names>L-Z</given-names></name><name name-style="western"><surname>Zhao</surname><given-names>M-J</given-names></name></person-group> (<year>2013b</year>) <article-title>Eight new apterous <italic><tp:taxon-name><tp:taxon-name-part taxon-name-part-type="genus">Lathrobium</tp:taxon-name-part></tp:taxon-name></italic> species (<tp:taxon-name><tp:taxon-name-part taxon-name-part-type="order">Coleoptera</tp:taxon-name-part></tp:taxon-name>, <tp:taxon-name><tp:taxon-name-part taxon-name-part-type="family">Staphylinidae</tp:taxon-name-part></tp:taxon-name>) from Sichuan, Southwest China.</article-title> <source>ZooKeys</source> <volume>303</volume>: <fpage>1</fpage>–<lpage>21</lpage>. doi: <ext-link ext-link-type="doi" xlink:href="10.3897/zookeys.303.5328" xlink:type="simple">10.3897/zookeys.303.5328</ext-link></mixed-citation></ref><ref id="B20"><mixed-citation xmlns:xlink="http://www.w3.org/1999/xlink" xlink:type="simple"><person-group><name name-style="western"><surname>Peng</surname><given-names>Z</given-names></name><name name-style="western"><surname>Li</surname><given-names>L-Z</given-names></name><name name-style="western"><surname>Zhao</surname><given-names>M-J</given-names></name></person-group> (<year>2014b</year>) <article-title>Seventeen new species and additional records of <italic><tp:taxon-name><tp:taxon-name-part taxon-name-part-type="genus">Lathrobium</tp:taxon-name-part></tp:taxon-name></italic> (<tp:taxon-name><tp:taxon-name-part taxon-name-part-type="order">Coleoptera</tp:taxon-name-part></tp:taxon-name>, <tp:taxon-name><tp:taxon-name-part taxon-name-part-type="family">Staphylinidae</tp:taxon-name-part></tp:taxon-name>) from mainland China.</article-title> <source>Zootaxa</source> <volume>3780</volume>(<issue>1</issue>): <fpage>1</fpage>–<lpage>35</lpage>. doi: <ext-link ext-link-type="doi" xlink:href="10.11646/zootaxa.3780.1.1" xlink:type="simple">10.11646/zootaxa.3780.1.1</ext-link></mixed-citation></ref></ref-list></tp:taxon-treatment>
