# Supplementary material for: Four new species and additional records of Domene and Lathrobium from the Dayao Mountains, southern China
Source: Zookeys. 2015 Jun 17;(508):113–26. doi: 10.3897/zookeys.508.9682 (PMC4492209; doi:10.3897/zookeys.508.9682)
Supplement: XML Treatment for Lathrobium leii [file zookeys.508.9682-treatment5.xml]

<!DOCTYPE tp:taxon-treatment
  PUBLIC "-//TaxonX//DTD Taxonomic Treatment Publishing DTD v0 20100105//EN" "tax-treatment-NSO.dtd">
<tp:taxon-treatment xmlns:tp="http://www.plazi.org/taxpub"><tp:treatment-meta><kwd-group><label>Taxon classification</label><kwd><named-content content-type="kingdom">Animalia</named-content></kwd><kwd><named-content content-type="order">Coleoptera</named-content></kwd><kwd><named-content content-type="family">Staphylinidae</named-content></kwd></kwd-group><mixed-citation publication-type="journal"><person-group><name><surname>Peng</surname><given-names>Zhong</given-names></name><name><surname>Sun</surname><given-names>Zhuo</given-names></name><name><surname>Li</surname><given-names>Li-Zhen</given-names></name><name><surname>Zhao</surname><given-names>Mei-Jun</given-names></name></person-group><article-title>Four new species and additional records of <italic><tp:taxon-name><tp:taxon-name-part taxon-name-part-type="genus">Domene</tp:taxon-name-part></tp:taxon-name></italic> and <italic><tp:taxon-name><tp:taxon-name-part taxon-name-part-type="genus">Lathrobium</tp:taxon-name-part></tp:taxon-name></italic> from the Dayao Mountains, southern China</article-title><source>Zookeys</source><day>17</day><month>6</month><year>2015</year><volume>2015</volume><issue>508</issue><fpage>113</fpage><lpage>126</lpage><pub-id pub-id-type="doi">10.3897/zookeys.508.9682</pub-id></mixed-citation></tp:treatment-meta><tp:nomenclature><tp:taxon-name>
                        <tp:taxon-name-part taxon-name-part-type="genus">Lathrobium</tp:taxon-name-part>
                        <tp:taxon-name-part taxon-name-part-type="species">leii</tp:taxon-name-part>
                        <object-id xmlns:xlink="http://www.w3.org/1999/xlink" content-type="zoobank" xlink:type="simple">http://zoobank.org/135F9705-E94F-4E4D-B93D-0F663999A135</object-id>
                    </tp:taxon-name><tp:taxon-authority>Peng &amp; Li</tp:taxon-authority><tp:taxon-status xmlns:xlink="http://www.w3.org/1999/xlink" xlink:type="simple">sp. n.</tp:taxon-status><xref ref-type="fig" rid="F4">Figs 4C</xref><xref ref-type="fig" rid="F7">, 7</xref></tp:nomenclature><tp:treatment-sec sec-type="Type material"><title>Type material.</title><p>Holotype: ♂, labelled ‘China: Guangxi Prov., Jinxiu Hsien, Shengtang Shan, <named-content xmlns:xlink="http://www.w3.org/1999/xlink" content-type="dwc:verbatimCoordinates" xlink:type="simple">23°57'37"N, 110°06'46"E</named-content>, 1300 m, 21.VII.2014, Peng, Song, Yan &amp; Yu leg.’ (SNUC). Paratypes: 1 ♀, same label data as holotype (SNUC).</p></tp:treatment-sec><tp:treatment-sec sec-type="Description"><title>Description.</title><p>Measurements (in mm) and ratios: BL 6.61–6.67, FL 3.11–3.34, HL 0.83–0.87, HW 0.82–0.88, AnL 1.66–1.68, PL 1.12–1.14, PW 0.85–0.90, EL 0.65–0.68, AL 1.26, HL/HW 0.99–1.01, HW/PW 0.96–0.98, HL/PL 0.74–0.76, PL/PW 1.27–1.32, EL/PL 0.58–0.60.</p><!--PageBreak--><p>Habitus as in Fig. <xref ref-type="fig" rid="F4">4C</xref>. Body light brown, legs yellowish brown, antennae light brown.</p><p>Head approximately as long as broad; punctation coarse and moderately sparse, distinctly sparser in median dorsal portion; interstices with shallow microreticulation; eyes small and composed of approximately 35 ommatidia.</p><p>Pronotum with weakly convex lateral margins in dorsal view; punctation similar to that of head; impunctate midline broad; interstices without microsculpture.</p><p>Elytral punctation moderately dense and defined. Hind wings completely reduced. Protarsi without pronounced sexual dimorphism.</p><p>Abdomen with fine and moderately dense punctation, that of tergite VII somewhat sparser than that of anterior tergites; interstices with shallow microsculpture; posterior <!--PageBreak-->margin of tergite VII without palisade fringe; tergite VIII without sexual dimorphism, posterior margin (Fig. <xref ref-type="fig" rid="F7">7A</xref>) asymmetricalally obtusely angled.</p><fig id="F7" position="float" orientation="portrait"><label>Figure 7.</label><caption><p><italic><tp:taxon-name><tp:taxon-name-part taxon-name-part-type="genus">Lathrobium</tp:taxon-name-part> <tp:taxon-name-part taxon-name-part-type="species">leii</tp:taxon-name-part></tp:taxon-name></italic>. <bold>A</bold> female tergite VIII <bold>B</bold> female sternite VIII <bold>C</bold> female tergites IX–X <bold>D</bold> male sternite VII <bold>E</bold> male sternite VIII <bold>F</bold> aedeagus in ventral view <bold>G</bold> aedeagus in lateral view. Scale bars: 0.5 mm.</p></caption><graphic xmlns:xlink="http://www.w3.org/1999/xlink" xlink:href="zookeys-508-113-g007.jpg" position="float" orientation="portrait" xlink:type="simple" id="oo_45364.jpg"/></fig><p>Male. Sternites III-VI unmodified; sternite VII (Fig. <xref ref-type="fig" rid="F7">7D</xref>) with truncate posterior margin and without distinctly modified setae; sternite VIII (Fig. <xref ref-type="fig" rid="F7">7E</xref>) with very shallow postero-median impression, this impression with short dark setae posteriorly, posterior excision small and weakly asymmetrical; aedeagus as in Figs <xref ref-type="fig" rid="F7">7F, G</xref>; ventral process long and slender; dorsal plate with very long moderately sclerotized apical portion and short weakly sclerotized basal portion; internal sac with a long sclerotized spine.</p><p>Female. Posterior margin of sternite VIII (Fig. <xref ref-type="fig" rid="F7">7B</xref>) convex and with moderately dense micropubescence; tergite IX (Fig. <xref ref-type="fig" rid="F7">7C</xref>) without median suture; tergite X (Fig. <xref ref-type="fig" rid="F7">7C</xref>) 4.7 times as long as antero-median portion of tergite IX.</p></tp:treatment-sec><tp:treatment-sec sec-type="Comparative notes"><title>Comparative notes.</title><p>Based on the different general morphology of the aedeagus, <italic><tp:taxon-name><tp:taxon-name-part taxon-name-part-type="genus">Lathrobium</tp:taxon-name-part> <tp:taxon-name-part taxon-name-part-type="species">leii</tp:taxon-name-part></tp:taxon-name></italic> represents a different lineage than the other species recorded from Dayao Mountains. It is additionally distinguished from them by smaller body size, yellowish brown legs, the chaetotaxy of the male sternite VIII, and a slender aedeagus with a long sclerotized spine.</p></tp:treatment-sec><tp:treatment-sec sec-type="Etymology"><title>Etymology.</title><p>The species is dedicated to Yu-Yang Lei, who supported us on our field trips.</p></tp:treatment-sec><tp:treatment-sec sec-type="Distribution and natural history"><title>Distribution and natural history.</title><p>The type locality is situated in the Shengtang Shan to the southwest of Jinxiu, central Guangxi. The specimens were sifted from leaf litter and humus in a rhododendron forest at an altitude of 1,300 m, together with <italic><tp:taxon-name><tp:taxon-name-part taxon-name-part-type="genus">Lathrobium</tp:taxon-name-part> <tp:taxon-name-part taxon-name-part-type="species">shengtangshanense</tp:taxon-name-part></tp:taxon-name></italic>.</p></tp:treatment-sec><tp:treatment-sec><!--Section generated to contain objects referenced in tp:taxon-treatment.--><fig id="F4" position="float" orientation="portrait"><label>Figure 4.</label><caption><p>Habitus of <italic><tp:taxon-name><tp:taxon-name-part taxon-name-part-type="genus">Lathrobium</tp:taxon-name-part></tp:taxon-name></italic> spp., <bold>A</bold> <italic><tp:taxon-name><tp:taxon-name-part taxon-name-part-type="genus">Lathrobium</tp:taxon-name-part> <tp:taxon-name-part taxon-name-part-type="species">jinxiuense</tp:taxon-name-part></tp:taxon-name></italic> <bold>B</bold> <italic><tp:taxon-name><tp:taxon-name-part taxon-name-part-type="genus">Lathrobium</tp:taxon-name-part> <tp:taxon-name-part taxon-name-part-type="species">kuan</tp:taxon-name-part></tp:taxon-name></italic> <bold>C</bold> <italic><tp:taxon-name><tp:taxon-name-part taxon-name-part-type="genus">Lathrobium</tp:taxon-name-part> <tp:taxon-name-part taxon-name-part-type="species">leii</tp:taxon-name-part></tp:taxon-name></italic>. Scale bars: 1.0 mm.</p></caption><graphic xmlns:xlink="http://www.w3.org/1999/xlink" xlink:href="zookeys-508-113-g004.jpg" position="float" orientation="portrait" xlink:type="simple" id="oo_45361.jpg"/></fig></tp:treatment-sec></tp:taxon-treatment>
