# Supplementary material for: Four new species and additional records of Domene and Lathrobium from the Dayao Mountains, southern China
Source: Zookeys. 2015 Jun 17;(508):113–26. doi: 10.3897/zookeys.508.9682 (PMC4492209; doi:10.3897/zookeys.508.9682)
Supplement: XML Treatment for Lathrobium dayaoshanense [file zookeys.508.9682-treatment6.xml]

<!DOCTYPE tp:taxon-treatment
  PUBLIC "-//TaxonX//DTD Taxonomic Treatment Publishing DTD v0 20100105//EN" "tax-treatment-NSO.dtd">
<tp:taxon-treatment xmlns:tp="http://www.plazi.org/taxpub"><tp:treatment-meta><kwd-group><label>Taxon classification</label><kwd><named-content content-type="kingdom">Animalia</named-content></kwd><kwd><named-content content-type="order">Coleoptera</named-content></kwd><kwd><named-content content-type="family">Staphylinidae</named-content></kwd></kwd-group><mixed-citation publication-type="journal"><person-group><name><surname>Peng</surname><given-names>Zhong</given-names></name><name><surname>Sun</surname><given-names>Zhuo</given-names></name><name><surname>Li</surname><given-names>Li-Zhen</given-names></name><name><surname>Zhao</surname><given-names>Mei-Jun</given-names></name></person-group><article-title>Four new species and additional records of <italic><tp:taxon-name><tp:taxon-name-part taxon-name-part-type="genus">Domene</tp:taxon-name-part></tp:taxon-name></italic> and <italic><tp:taxon-name><tp:taxon-name-part taxon-name-part-type="genus">Lathrobium</tp:taxon-name-part></tp:taxon-name></italic> from the Dayao Mountains, southern China</article-title><source>Zookeys</source><day>17</day><month>6</month><year>2015</year><volume>2015</volume><issue>508</issue><fpage>113</fpage><lpage>126</lpage><pub-id pub-id-type="doi">10.3897/zookeys.508.9682</pub-id></mixed-citation></tp:treatment-meta><tp:nomenclature><tp:taxon-name>
                        <tp:taxon-name-part taxon-name-part-type="genus">Lathrobium</tp:taxon-name-part>
                        <tp:taxon-name-part taxon-name-part-type="species">dayaoshanense</tp:taxon-name-part>
                    </tp:taxon-name><tp:taxon-authority>Peng &amp; Li, 2012</tp:taxon-authority></tp:nomenclature><tp:treatment-sec sec-type="Material studied"><title>Material studied.</title><p>China: Guangxi: 2 ♂♂, 3 ♀♀, Jinxiu Hsien, Houzi Shan, Yinshan Station, <named-content xmlns:xlink="http://www.w3.org/1999/xlink" content-type="dwc:verbatimCoordinates" xlink:type="simple">24°10'01"N, 110°14'38"E</named-content>, 1200 m, 10.VII.2014, Peng, Song, Yan &amp; Yu leg. (SNUC); 1 ♀, Jinxiu Hsien, Changtanghe, <named-content xmlns:xlink="http://www.w3.org/1999/xlink" content-type="dwc:verbatimCoordinates" xlink:type="simple">24°16'00"N, 110°13'29"E</named-content>, 860 m, 15.VII.2014, Peng, Song, Yan &amp; Yu leg. (SNUC); 1 ♀, Jinxiu Hsien, Qigongli, <named-content xmlns:xlink="http://www.w3.org/1999/xlink" content-type="dwc:verbatimCoordinates" xlink:type="simple">24°09'07"N, 110°12'29"E</named-content>, 1300 m, 16.VII.2014, Peng, Song, Yan &amp; Yu leg. (SNUC); 1 ♂, Jinxiu Hsien, Laoshan, <named-content xmlns:xlink="http://www.w3.org/1999/xlink" content-type="dwc:verbatimCoordinates" xlink:type="simple">24°07'02"N, 110°11'51"E</named-content>, 950 m, 26.VII.2014, Peng, Song, Yan &amp; Yu leg. (SNUC).</p></tp:treatment-sec><tp:treatment-sec sec-type="Comment"><title>Comment.</title><p>The above material was collected in several localities in the region to the north, east, and northwest of Jinxiu, central Guangxi. The specimens were sifted from deep leaf litter layers in mixed forests at altitudes of 860–1,300 m.</p></tp:treatment-sec></tp:taxon-treatment>
