# Supplementary material for: Four new species and additional records of Domene and Lathrobium from the Dayao Mountains, southern China
Source: Zookeys. 2015 Jun 17;(508):113–26. doi: 10.3897/zookeys.508.9682 (PMC4492209; doi:10.3897/zookeys.508.9682)
Supplement: XML Treatment for Lathrobium shengtangshanense [file zookeys.508.9682-treatment7.xml]

<!DOCTYPE tp:taxon-treatment
  PUBLIC "-//TaxonX//DTD Taxonomic Treatment Publishing DTD v0 20100105//EN" "tax-treatment-NSO.dtd">
<tp:taxon-treatment xmlns:tp="http://www.plazi.org/taxpub"><tp:treatment-meta><kwd-group><label>Taxon classification</label><kwd><named-content content-type="kingdom">Animalia</named-content></kwd><kwd><named-content content-type="order">Coleoptera</named-content></kwd><kwd><named-content content-type="family">Staphylinidae</named-content></kwd></kwd-group><mixed-citation publication-type="journal"><person-group><name><surname>Peng</surname><given-names>Zhong</given-names></name><name><surname>Sun</surname><given-names>Zhuo</given-names></name><name><surname>Li</surname><given-names>Li-Zhen</given-names></name><name><surname>Zhao</surname><given-names>Mei-Jun</given-names></name></person-group><article-title>Four new species and additional records of <italic><tp:taxon-name><tp:taxon-name-part taxon-name-part-type="genus">Domene</tp:taxon-name-part></tp:taxon-name></italic> and <italic><tp:taxon-name><tp:taxon-name-part taxon-name-part-type="genus">Lathrobium</tp:taxon-name-part></tp:taxon-name></italic> from the Dayao Mountains, southern China</article-title><source>Zookeys</source><day>17</day><month>6</month><year>2015</year><volume>2015</volume><issue>508</issue><fpage>113</fpage><lpage>126</lpage><pub-id pub-id-type="doi">10.3897/zookeys.508.9682</pub-id></mixed-citation></tp:treatment-meta><tp:nomenclature><tp:taxon-name>
                        <tp:taxon-name-part taxon-name-part-type="genus">Lathrobium</tp:taxon-name-part>
                        <tp:taxon-name-part taxon-name-part-type="species">shengtangshanense</tp:taxon-name-part>
                    </tp:taxon-name><tp:taxon-authority>Peng &amp; Li, 2012</tp:taxon-authority></tp:nomenclature><tp:treatment-sec sec-type="Material studied"><title>Material studied.</title><p>China: Guangxi: 5 ♂♂, 4 ♀♀, Jinxiu Hsien, Shengtang Shan, <named-content xmlns:xlink="http://www.w3.org/1999/xlink" content-type="dwc:verbatimCoordinates" xlink:type="simple">23°57'37"N, 110°06'46"E</named-content>, 1300 m, 21.VII.2014, Peng, Song, Yan &amp; Yu leg. (SNUC).</p></tp:treatment-sec><tp:treatment-sec sec-type="Comment"><title>Comment.</title><p><italic><tp:taxon-name><tp:taxon-name-part taxon-name-part-type="genus">Lathrobium</tp:taxon-name-part> <tp:taxon-name-part taxon-name-part-type="species">shengtangshanense</tp:taxon-name-part></tp:taxon-name></italic> has been recorded only from the Shengtang Shan in Guangxi.</p><!--PageBreak--></tp:treatment-sec></tp:taxon-treatment>
